# Supplementary material for: Overexpression of EgrIAA20 from Eucalyptus grandis, a Non-Canonical Aux/IAA Gene, Specifically Decouples Lignification of the Different Cell-Types in Arabidopsis Secondary Xylem
Source: Int J Mol Sci. 2022 May 3;23(9):5068. doi: 10.3390/ijms23095068 (PMC9100763; doi:10.3390/ijms23095068)
Supplement: Supplementary file 1 [file ijms-23-05068-s001.zip]

Archive with 1 entries (1 files):
- ijms-1697103-supplementary.xlsx
