# Supplementary material for: Overexpression of EgrIAA20 from Eucalyptus grandis, a Non-Canonical Aux/IAA Gene, Specifically Decouples Lignification of the Different Cell-Types in Arabidopsis Secondary Xylem
Source: Int J Mol Sci. 2022 May 3;23(9):5068. doi: 10.3390/ijms23095068 (PMC9100763; doi:10.3390/ijms23095068)
Supplement: Supplementary file 1 [file ijms-23-05068-s001.zip › ijms-1697103-supplementary.xlsx]

## Sheet: Table S1 Y2H
Table S1. Sequencing results of PCR products from developing xylem yeast-two-hybrid library screening colonies using EgrIAA20 as bait
Colony No.	NCBI Blast	Sequence length	Blast alignement	Gap	Identities
1	PREDICTED: Eucalyptus grandis probable beta-1,4-xylosyltransferase IRX10 (LOC104453563), mRNA	771	1131-1609 (1920)	0	467/479(97%)
3	PREDICTED: Eucalyptus grandis NHP2-like protein 1 (LOC104436675), mRNA	935	94-322 (847)	1	226/229(99%)
4	PREDICTED: Eucalyptus grandis uncharacterized LOC104456788 (LOC104456788), transcript variant X2, mRNA	798	390 - 528 (4040)	0	137/139(99%)
5	PREDICTED: Eucalyptus grandis uncharacterized LOC104456788 (LOC104456788), transcript variant X2, mRNA	807	390 - 528 (4040)	0	137/139(99%)
6	PREDICTED: Eucalyptus grandis auxin-responsive protein IAA9 (LOC104449204), transcript variant X1, mRNA	1054	905 - 1396 (1733)	3	473/495(96%)
7	PREDICTED: Eucalyptus grandis auxin-responsive protein IAA9 (LOC104449204), transcript variant X1, mRNA	1046	658 - 1516 (1733)	8	826/866(95%)
8	PREDICTED: Eucalyptus grandis N-acetyltransferase 9-like protein (LOC104424664), mRNA	1043	208- 570 (1460)	0	353/363(97%)
9	PREDICTED: Eucalyptus grandis auxin-responsive protein IAA9 (LOC104449204), transcript variant X1, mRNA	1074	1073 - 1393 (1733)	12	298/333(89%)
10	PREDICTED: Eucalyptus grandis auxin-responsive protein IAA9 (LOC104449204), transcript variant X1, mRNA	1040	958 - 1588 (1733)	2	626/633(99%)
11	PREDICTED: Eucalyptus grandis auxin-responsive protein IAA1 (LOC104423134), mRNA	1018	286 - 827 (1050)	0	540/542(99%)
12	PREDICTED: Eucalyptus grandis auxin-responsive protein IAA9 (LOC104414090), transcript variant X2, mRNA	895	1078 - 1437 (1742)	4	330/364(91%)
13	PREDICTED: Eucalyptus grandis uncharacterized LOC104456788 (LOC104456788), transcript variant X2, mRNA	668	422 - 528 (4040)	0	105/107(98%)
14	Yeast two-hybrid vector pGADCg, complete sequence	768	3660 - 3742 (9637)	0	83/83(100%)
15	PREDICTED: Eucalyptus grandis auxin-responsive protein IAA16 (LOC104415430), mRNA	1039	705 - 1374 (1587)	8	653/677(96%)
16	PREDICTED: Eucalyptus grandis auxin-responsive protein IAA9 (LOC104449204), transcript variant X1, mRNA	937	958 - 1588 (1733)	2	627/633(99%)
17	PREDICTED: Eucalyptus grandis auxin-responsive protein IAA9 (LOC104449204), transcript variant X1, mRNA	1068	688 - 1351 (1733)	3	641/667(96%)
19	PREDICTED: Eucalyptus grandis auxin-responsive protein IAA16 (LOC104415430), mRNA	1038	705 - 1388 (1587)	8	667/691(97%)
20	PREDICTED: Eucalyptus grandis auxin-responsive protein IAA11 (LOC104425226), mRNA	1018	516 - 1243 (1375)	1	714/729(98%)
22	PREDICTED: Eucalyptus grandis protein SGT1 homolog (LOC104448141), transcript variant X2, mRNA	678	559 - 807 (1523)	0	249/249(100%)
23	PREDICTED: Eucalyptus grandis auxin-responsive protein IAA9 (LOC104449204), transcript variant X1, mRNA	1093	694 - 1454 (1733)	6	736/767(96%)
24	PREDICTED: Eucalyptus grandis 14-3-3-like protein (LOC104447984), mRNA	818	462 - 553 (1292)	1	91/93(98%)
25	PREDICTED: Eucalyptus grandis protein C2-DOMAIN ABA-RELATED 7-like (LOC104453695), mRNA	913	531 - 1060 (1117)	0	522/530(98%)
26	PREDICTED: Eucalyptus grandis glyceraldehyde-3-phosphate dehydrogenase, cytosolic (LOC104417117), mRNA	720	947 - 1238 (1479)	2	285/292(98%)
27	PREDICTED: Eucalyptus grandis auxin-responsive protein IAA9 (LOC104449204), transcript variant X1, mRNA	1067	658 - 1507 (1733)	2	825/851(97%)
28	PREDICTED: Eucalyptus grandis auxin-responsive protein IAA9 (LOC104449204), transcript variant X1, mRNA	1067	658 - 1507 (1733)	2	825/851(97%)
30	PREDICTED: Eucalyptus grandis protein SGT1 homolog (LOC104448141), transcript variant X2, mRNA	817	559 - 807 (1523)	0	249/249(100%)
31	PREDICTED: Eucalyptus grandis probable beta-1,4-xylosyltransferase IRX10 (LOC104453563), mRNA	954	1360 - 1620 (1920)	2	245/263(93%)
33	PREDICTED: Eucalyptus grandis circumsporozoite protein (LOC104441474), mRNA	790	311 - 419 (1136)	0	107/109(98%)
34	PREDICTED: Eucalyptus grandis isoflavone reductase-like protein (LOC104448770), mRNA	840	803 - 1226 (1279)	0	418/424(99%)
35	PREDICTED: Eucalyptus grandis probable beta-1,4-xylosyltransferase IRX10 (LOC104453563), mRNA	504	1364 - 1646 (1920)	0	279/283(99%)

## Sheet: Table S2 Primers
Table S2. The Primers for EgrIAA genes and reference genes used in qRT-PCR experiments
Name	Accession No.	Forward 5'-3'	Reverse 5'-3'	Efficiency
EgrIAA1	Eucgr.K03314.1	AGGGTCTGATTATGCGCCTACC	TGTGGACGTAAACATGTTCCAAGG	2.0135
EgrIAA3A	Eucgr.H03171.1	ACTCTGCTCCTTCTTCCAAAGCAC	GTTTCAGCCTCTGTCTTCTTCGTC	1.88246
EgrIAA3B	Eucgr.H00216.1	TGGGCATCTGCCTGATGTCTTC	TATCTATCTGTGCGCCGTCCTC	2.05816
EgrIAA4	Eucgr.H04336.1	GGTCCAATGAGGAGGAGTCCAATG	TTGTGCCTTAGATGGCCGATGC	2.04893
EgrIAA9A	Eucgr.H02407.1	GCTTGAATTGCACCTAGAGCGTTG	AGGCAAGCATAGCAACCTGCAC	2.10175
EgrIAA9B	Eucgr.F02172.1	TCAGTTGTTTCACCATAGGTGCTC	TCTTTCAGCTTGCTCTCACTTAGC	2.005
EgrIAA11	Eucgr.K01426.1	TCAACGCACCACGTTCAAATAGG	TGAGGCACTTGTTGCTCGTACC	1.9307
EgrIAA13	Eucgr.H02914.1	AGAGGGAGACTGGATGCTCATTGG	TTGACGGCAGTGAGGAACATCC	1.96451
EgrIAA14	Eucgr.H03170.1	TGCTCTGGGCAAGATGTTCAGC	ATCATTCCTTGCGCACCATAGC	2.09673
EgrIAA15A	Eucgr.J03016.1	AGCTAAACCTCCTGCAGCCAAG	TCATCACGCTCTTCCTGAACGC	1.88246
EgrIAA15B	Eucgr.C01083.1	TGCCATCATCGACGGAAACAGC	AAGGTCAGTTCCGTGTCCATGC	1.85089
EgrIAA16	Eucgr.H04335.1	AGCGCCTGAGGATCATGAAAGG	TCTCTACTGCTCTCGGTGCAAG	1.90941
EgrIAA17	Eucgr.K03313.1	AAGAGCTGTCTGAGGCCTTGTG	TCCTTCACTCCTTGGGATTCGC	1.97632
EgrIAA19	Eucgr.F02578.1	ATACTGCAGACCAGGGACTTCCTC	AGAAGCGTTGCCCGTTCTCATC	1.99251
EgrIAA20	Eucgr.K00561.1	AGATGGGCAAAGGAAGCAGCTC	TTCTTGAGACGCCGAGACATGG	2.03092
EgrIAA26A	Eucgr.F03080.1	TCTGAGATTTCTGTGCTCAGTGC	GCTCATTGCATGGCAGAATCCG	1.7302
EgrIAA26B	Eucgr.J02934.1	CCGAAGCAAAGTCGATTCAAGAGG	AACCAAGAGGATCTGCAACAAGAG	1.98435
EgrIAA27	Eucgr.F03050.1	AGTTCCGAGGCAATTGGTCTAGC	CTAATCCCGGCTCTTGCACTTCTC	1.87275
EgrIAA28	Eucgr.C02984.1	TAGAGGCCTTCTTGCTGCTCAC	GGCATTTGTGTCCTCTCTCTTTGC	1.87275
EgrIAA29	Eucgr.C01734.1	TCAAGTCCTGGAGGAAGGAGTTCG	TCTCGTAATGATCCTGGTGTGGTG	2.11191
EgrIAA31	Eucgr.H04141.1	TTGGATTGGCCCTTCGGTTTCG	TTGATGGGTGGCCAGTCTTGTC	1.83007
EgrIAA32	Eucgr.B02853.1	GCGCATGCGGATCACAAGAAAG	TTGGTTGTTCGTCGGCTGATGC	2.43277
EgrIAA33A	Eucgr.C02329.1	AGGCAGATGTTCGTGGACGATG	AAGGTGTCCGGGAACAGCATTG	1.68963
EgrIAA33B	Eucgr.C01373.1	TCATCAACATGTTCGGCTTGTGC	CTCAGCAGTTTCAATCGCTGTGC	1.7559
EF-1a	Eucgr.B02473.1	ATGCGTCAGACTGTGGCTGTTG	TTGGTCACCTTGGCTCCACTTG	1.83591
SAND	Eucgr.B02502.1	TTGATCCACTTGCGGACAAGGC	TCACCCATTGACATACACGATTGC	2.11191
PP2A_1	Eucgr.B03386.1	TCGAGCTTTGGACCGCATACAAG	ACCACAAGAGGTCACACATTGGC	1.98032
PP2A_3 5'end	Eucgr.B03031.1	CGGAAGAACTGGGTGTGTTT	CACAGAGGGTCTCCAATGGT	2.03092
PP2A_3 3'end	Eucgr.B03031.1	CAGCGGCAAACAACTTGAAGCG	ATTATGTGCTGCATTGCCCAGTC	2.0178
IDH 5'end	Eucgr.F02901.1	AATCGACCTGCTTCGACCCTTC	TCGACCTTGATCTTCTCGAAACCC	1.9164
IDH 3'end	Eucgr.F02901.1	TGCTGTGGCAGCTGAACTCAAG	ATGTTGTCCGCCAGTCACCTAC	1.85702
